# Supplementary material for: Influence of Environmental Factors on the Starch Quality of Sorghum: A Multifaceted Analysis of Structural, Nutritional, and Functional Profiles
Source: Foods. 2025 Dec 7;14(24):4204. doi: 10.3390/foods14244204 (PMC12732056; doi:10.3390/foods14244204)
Supplement: Supplementary file 1 [file foods-14-04204-s001.zip]

Archive with 1 entries (1 files):
- foods-3950045-supplementary.pdf
